# Supplementary material for: In Silico Targeting of Trypanothione Reductase and Glycerol-3-Phosphate Dehydrogenase in Leishmania
Source: Microorganisms. 2026 Feb 9;14(2):407. doi: 10.3390/microorganisms14020407 (PMC12943199; doi:10.3390/microorganisms14020407)
Supplement: Supplementary file 1 [file microorganisms-14-00407-s001.zip]

Archive with 1 entries (1 files):
- microorganisms-4078545-supplementary.csv
