# Supplementary material for: In Silico Targeting of Trypanothione Reductase and Glycerol-3-Phosphate Dehydrogenase in Leishmania
Source: Microorganisms. 2026 Feb 9;14(2):407. doi: 10.3390/microorganisms14020407 (PMC12943199; doi:10.3390/microorganisms14020407)
Supplement: Supplementary file 1 [file microorganisms-14-00407-s001.zip › microorganisms-4078545-supplementary.csv]

Chemical	CID	Canonical_SMILES	Formula	MW	#Heavy atoms	#Aromatic heavy atoms	Fraction Csp3	#Rotatable bonds	#H-bond acceptors	#H-bond donors	MR	TPSA	iLOGP	XLOGP3	WLOGP	MLOGP	Silicos-IT Log P	Consensus Log P	ESOL Log S	ESOL Solubility (mg/ml)	ESOL Solubility (mol/l)	ESOL Class	Ali Log S	Ali Solubility (mg/ml)	Ali Solubility (mol/l)	Ali Class	Silicos-IT LogSw	Silicos-IT Solubility (mg/ml)	Silicos-IT Solubility (mol/l)	Silicos-IT class	GI absorption	BBB permeant	Pgp substrate	CYP1A2 inhibitor	CYP2C19 inhibitor	CYP2C9 inhibitor	CYP2D6 inhibitor	CYP3A4 inhibitor	log Kp (cm/s)	Lipinski #violations	Ghose #violations	Veber #violations	Egan #violations	Muegge #violations	Bioavailability Score	PAINS #alerts	Brenk #alerts	Leadlikeness #violations	Synthetic Accessibility
Pentamidine	4735	C1=CC(=CC=C1C(=N)N)OCCCCCOC2=CC=C(C=C2)C(=N)N	C19H24N4O2	340.42	25	12	0.26	10	4	4	100.7	118.2	2.24	2.56	2.88	2.8	3.11	2.72	-3.26	1.88e-01	5.51e-04	Soluble	-4.69	6.95e-03	2.04e-05	Moderately soluble	-5.86	4.75e-04	1.40e-06	Moderately soluble	High	No	No	No	No	Yes	Yes	No	-6.56	0	0	0	0	0	0.55	0	2	1	2.38
Arsthinol	8414	CC(=O)NC1=C(C=CC(=C1)[As]2SCC(S2)CO)O	C11H14AsNO3S2	347.29	18	6	0.36	4	3	3	78.93	120.16	0	1.47	0.7	0.58	0.86	0.72	-2.9	4.35e-01	1.25e-03	Soluble	-3.6	8.72e-02	2.51e-04	Soluble	-2.81	5.43e-01	1.56e-03	Soluble	High	No	No	No	No	No	No	No	-7.37	0	0	0	0	0	0.55	0	2	0	3.99
Haloxon	9454	CC1=C(C(=O)OC2=C1C=CC(=C2)OP(=O)(OCCCl)OCCCl)Cl	C14H14Cl3O6P	415.59	24	10	0.36	8	6	0	93.8	84.78	3.22	2.85	4.75	2.52	4.66	3.6	-3.99	4.23e-02	1.02e-04	Soluble	-4.29	2.14e-02	5.14e-05	Moderately soluble	-6.61	1.01e-04	2.44e-07	Poorly soluble	High	No	No	Yes	Yes	Yes	No	Yes	-6.81	0	0	0	0	0	0.55	0	3	2	3.57
Kainic acid	10255	CC(=C)C1CNC(C1CC(=O)O)C(=O)O	C10H15NO4	213.23	15	0	0.6	4	5	3	57.86	86.63	0.74	-1.8	-0.05	-1.98	0.11	-0.6	0.24	3.67e+02	1.72e+00	Highly soluble	0.5	6.70e+02	3.14e+00	Highly soluble	-0.34	9.70e+01	4.55e-01	Soluble	High	No	No	No	No	No	No	No	-8.88	0	0	0	0	0	0.56	0	1	1	3.12
8-Hydroxy-7-iodo-5-quinolinesulfonic acid	11043	C1=CC2=C(C(=C(C=C2S(=O)(=O)O)I)O)N=C1	C9H6INO4S	351.12	16	10	0	1	5	2	66.34	95.87	0.46	1.23	2.87	1.22	1.23	1.4	-3.19	2.28e-01	6.48e-04	Soluble	-2.84	5.07e-01	1.44e-03	Soluble	-3.39	1.44e-01	4.11e-04	Soluble	High	No	No	No	No	No	No	No	-7.57	0	0	0	0	0	0.56	0	2	1	2.4
Propamidine	64949	C1=CC(=CC=C1C(=N)N)OCCCOC2=CC=C(C=C2)C(=N)N	C17H20N4O2	312.37	23	12	0.18	8	4	4	91.09	118.2	1.72	1.85	2.1	2.33	2.31	2.06	-2.8	4.95e-01	1.58e-03	Soluble	-3.95	3.48e-02	1.11e-04	Soluble	-5.06	2.71e-03	8.69e-06	Moderately soluble	High	No	No	No	No	No	Yes	No	-6.89	0	0	0	0	0	0.55	0	2	1	2.05
beta-Artesunate	65664	CC1CCC2C(C(OC3C24C1CCC(O3)(OO4)C)OC(=O)CCC(=O)O)C	C19H28O8	384.42	27	0	0.89	5	8	1	92.46	100.52	2.62	1.88	2.6	1.88	1.37	2.07	-3.08	3.21e-01	8.36e-04	Soluble	-3.61	9.37e-02	2.44e-04	Soluble	-1.73	7.22e+00	1.88e-02	Soluble	High	No	No	No	No	No	No	No	-7.31	0	0	0	0	0	0.56	0	1	1	6.67
Tiazuril	71423	CC1=CC(=CC(=C1SC2=CC=C(C=C2)Cl)C)N3C(=O)NC(=O)C=N3	C17H14ClN3O2S	359.83	24	18	0.12	3	3	1	95.96	93.05	2.85	4.26	3.34	3.98	4.36	3.76	-5.11	2.78e-03	7.73e-06	Moderately soluble	-5.93	4.27e-04	1.19e-06	Moderately soluble	-6.76	6.28e-05	1.75e-07	Poorly soluble	High	No	No	Yes	Yes	Yes	No	No	-5.47	0	0	0	0	0	0.55	0	0	2	2.7
Tioxidazole	72157	CCCOC1=CC2=C(C=C1)N=C(S2)NC(=O)OC	C12H14N2O3S	266.32	18	9	0.33	6	4	1	71.51	88.69	2.62	3.16	3.07	1.62	2.91	2.68	-3.46	9.32e-02	3.50e-04	Soluble	-4.69	5.40e-03	2.03e-05	Moderately soluble	-4.04	2.45e-02	9.18e-05	Moderately soluble	High	No	No	Yes	Yes	Yes	No	No	-5.68	0	0	0	0	0	0.55	0	0	0	2.69
Panamidin dihydrochloride	80467	C1=CC(=CC=C1C(=N)N)OCCCOC2=CC=C(C=C2)C(=N)N.Cl.Cl	C17H22Cl2N4O2	385.29	25	12	0.18	8	4	4	105.02	118.2	0	3.45	3.71	2.8	2.31	2.45	-4.23	2.27e-02	5.90e-05	Moderately soluble	-5.61	9.38e-04	2.44e-06	Moderately soluble	-5.06	3.35e-03	8.69e-06	Moderately soluble	High	No	No	No	No	Yes	No	No	-6.2	0	0	0	0	0	0.55	0	2	2	2.22
Fosthiazate	91758	CCC(C)SP(=O)(N1CCSC1=O)OCC	C9H18NO3PS2	283.35	16	0	0.89	6	3	0	75.59	107.02	2.62	1.68	3.45	0.86	1.18	1.96	-2.26	1.56e+00	5.51e-03	Soluble	-3.54	8.14e-02	2.87e-04	Soluble	-1.93	3.32e+00	1.17e-02	Soluble	High	No	No	No	No	No	No	No	-6.84	0	0	0	0	0	0.55	0	2	0	4.98
EUPATORIN	97214	COC1=C(C=C(C=C1)C2=CC(=O)C3=C(C(=C(C=C3O2)OC)OC)O)O	C18H16O7	344.32	25	16	0.17	4	7	2	91.44	98.36	3.07	3.4	2.9	0.17	3.12	2.53	-4.33	1.62e-02	4.72e-05	Moderately soluble	-5.14	2.47e-03	7.16e-06	Moderately soluble	-5.33	1.63e-03	4.72e-06	Moderately soluble	High	No	No	Yes	No	Yes	Yes	Yes	-5.99	0	0	0	0	0	0.55	0	0	0	3.43
4-Oxo-4-[(1,5,9-trimethyl-11,14,15,16-tetraoxatetracyclo[10.3.1.04,13.08,13]hexadecan-10-yl)oxy]butanoic acid	105031	CC1CCC2C(C(OC3C24C1CCC(O3)(OO4)C)OC(=O)CCC(=O)O)C	C19H28O8	384.42	27	0	0.89	5	8	1	92.46	100.52	2.62	1.88	2.6	1.88	1.37	2.07	-3.08	3.21e-01	8.36e-04	Soluble	-3.61	9.37e-02	2.44e-04	Soluble	-1.73	7.22e+00	1.88e-02	Soluble	High	No	No	No	No	No	No	No	-7.31	0	0	0	0	0	0.56	0	1	1	6.67
4-Oxo-4-[[(1S,4S,5R,8S,9R,10R,12R,13R)-1,5,9-trimethyl-11,14,15,16-tetraoxatetracyclo[10.3.1.04,13.08,13]hexadecan-10-yl]oxy]butanoic acid	156252	CC1CCC2C(C(OC3C24C1CCC(O3)(OO4)C)OC(=O)CCC(=O)O)C	C19H28O8	384.42	27	0	0.89	5	8	1	92.46	100.52	2.62	1.88	2.6	1.88	1.37	2.07	-3.08	3.21e-01	8.36e-04	Soluble	-3.61	9.37e-02	2.44e-04	Soluble	-1.73	7.22e+00	1.88e-02	Soluble	High	No	No	No	No	No	No	No	-7.31	0	0	0	0	0	0.56	0	1	1	6.67
1H-Indole-4,6-dicarboximidamide, 2-phenyl-	156646	C1=CC=C(C=C1)C2=CC3=C(C=C(C=C3N2)C(=N)N)C(=N)N	C16H15N5	277.32	21	15	0	3	2	5	86.26	115.53	0.81	1.64	2.4	2.09	2.66	1.92	-2.92	3.31e-01	1.19e-03	Soluble	-3.68	5.81e-02	2.09e-04	Soluble	-5.27	1.50e-03	5.41e-06	Moderately soluble	High	No	Yes	Yes	No	No	No	No	-6.83	0	0	0	0	0	0.55	0	2	0	2.35
CIRSILINEOL	162464	COC1=C(C=CC(=C1)C2=CC(=O)C3=C(C(=C(C=C3O2)OC)OC)O)O	C18H16O7	344.32	25	16	0.17	4	7	2	91.44	98.36	3.07	3.4	2.9	0.17	3.12	2.53	-4.33	1.62e-02	4.72e-05	Moderately soluble	-5.14	2.47e-03	7.16e-06	Moderately soluble	-5.33	1.63e-03	4.72e-06	Moderately soluble	High	No	No	Yes	No	Yes	Yes	Yes	-5.99	0	0	0	0	0	0.55	0	0	0	3.43
Levamisole Phosphate	198119	C1CSC2=NC(CN21)C3=CC=CC=C3.OP(=O)(O)O	C11H15N2O4PS	302.29	19	6	0.36	1	5	3	82.08	128.47	0.57	-0.25	0.13	0.35	2.75	0.71	-1.72	5.70e+00	1.89e-02	Very soluble	-1.99	3.10e+00	1.02e-02	Very soluble	-3.03	2.80e-01	9.27e-04	Soluble	High	No	Yes	No	No	No	No	No	-8.32	0	0	0	0	0	0.55	0	1	0	3.82
Spirotriazine	210321	CC1CCC2(CC1)N=C(N=C(N2C3=CC=C(C=C3)Cl)N)N	C15H20ClN5	305.81	21	6	0.47	1	2	2	97.49	80	2.69	2.29	1.55	2.61	2.35	2.3	-3.32	1.45e-01	4.74e-04	Soluble	-3.61	7.55e-02	2.47e-04	Soluble	-4.05	2.74e-02	8.95e-05	Moderately soluble	High	No	Yes	No	No	No	No	No	-6.54	0	0	0	0	0	0.55	0	0	0	4.64
Tosulur	216264	CC1=CC=C(C=C1)S(=O)(=O)NC(=O)OCCOC	C11H15NO5S	273.31	18	6	0.36	7	5	1	64.48	90.08	2	1.29	2.14	0.52	0.58	1.31	-2.13	2.02e+00	7.38e-03	Soluble	-2.78	4.52e-01	1.65e-03	Soluble	-3.39	1.12e-01	4.09e-04	Soluble	High	No	No	Yes	No	No	No	No	-7.05	0	0	0	0	0	0.55	0	0	0	2.72
Anisomycin	253602	CC(=O)OC1C(CNC1CC2=CC=C(C=C2)OC)O	C14H19NO4	265.3	19	6	0.5	5	5	2	73.79	67.79	1.86	0.9	0.12	0.71	1.4	1	-1.96	2.94e+00	1.11e-02	Very soluble	-1.91	3.27e+00	1.23e-02	Very soluble	-2.9	3.32e-01	1.25e-03	Soluble	High	No	No	No	No	No	No	No	-7.28	0	0	0	0	0	0.55	0	0	0	3.14
2,5-Bis(4-amidinophenyl)furan-bis-O-methylamidoxime; 4,4'-(2,5-Furandiyl)bis[N-methoxybenzenecarboximidamide]; 4,4'-(2,5-Furandiyl)bis[N-methoxybenzenecarboximidamide	459963	CON=C(C1=CC=C(C=C1)C2=CC=C(O2)C3=CC=C(C=C3)C(=NOC)N)N	C20H20N4O3	364.4	27	17	0.1	6	5	2	104.08	108.36	3.28	3.23	3.15	2.73	3.29	3.14	-4.2	2.28e-02	6.25e-05	Moderately soluble	-5.18	2.42e-03	6.63e-06	Moderately soluble	-6.32	1.74e-04	4.79e-07	Poorly soluble	High	No	No	No	Yes	Yes	No	No	-6.23	0	0	0	0	0	0.55	0	3	1	3.63
Thenium Closylate	498092	C[N+](C)(CCOC1=CC=CC=C1)CC2=CC=CS2.C1=CC(=CC=C1S(=O)(=O)[O-])Cl	C21H24ClNO4S2	454	29	17	0.24	7	4	0	116.36	103.05	-3.06	4.45	5.58	-0.25	1.49	1.64	-5.43	1.69e-03	3.71e-06	Moderately soluble	-6.33	2.11e-04	4.64e-07	Poorly soluble	-5.97	4.85e-04	1.07e-06	Moderately soluble	High	No	Yes	No	No	No	No	No	-5.91	0	0	0	0	0	0.55	0	2	2	3.12
Spirotriazine Hydrochloride	3057054	CC1CCC2(CC1)N=C(N=C(N2C3=CC=C(C=C3)Cl)N)N.Cl	C15H21Cl2N5	342.27	22	6	0.47	1	2	2	104.45	80	0	3.09	2.36	2.86	2.35	2.13	-4.04	3.09e-02	9.02e-05	Moderately soluble	-4.44	1.25e-02	3.65e-05	Moderately soluble	-4.05	3.06e-02	8.95e-05	Moderately soluble	High	No	Yes	No	No	No	No	No	-6.19	0	0	0	0	0	0.55	0	0	0	4.71
Stibosamine	3081396	CCNCC.C1=CC(=CC=C1N)[Sb](=O)(O)O	C10H19N2O3Sb	337.03	16	6	0.4	3	4	4	58.38	95.58	0	0.12	1.22	-0.82	-1.04	-0.1	-2.08	2.77e+00	8.23e-03	Soluble	-1.68	6.99e+00	2.08e-02	Very soluble	-1.22	2.02e+01	6.00e-02	Soluble	High	No	No	No	No	No	No	Yes	-8.27	0	0	0	0	0	0.55	0	2	0	2.87
chrysoplenol D	5280699	COC1=C(C(=C2C(=C1)OC(=C(C2=O)OC)C3=CC(=C(C=C3)O)O)O)OC	C18H16O8	360.31	26	16	0.17	4	8	3	93.46	118.59	2.36	2.79	2.6	-0.35	2.65	2.01	-4.02	3.42e-02	9.48e-05	Moderately soluble	-4.94	4.17e-03	1.16e-05	Moderately soluble	-4.74	6.56e-03	1.82e-05	Moderately soluble	High	No	No	Yes	No	Yes	Yes	Yes	-6.52	0	0	0	0	0	0.55	1	1	1	3.6
CHRYSOSPLENETIN	5281608	COC1=C(C=CC(=C1)C2=C(C(=O)C3=C(C(=C(C=C3O2)OC)OC)O)OC)O	C19H18O8	374.34	27	16	0.21	5	8	2	97.93	107.59	3.36	3.12	2.91	-0.12	3.19	2.49	-4.24	2.18e-02	5.82e-05	Moderately soluble	-5.05	3.35e-03	8.95e-06	Moderately soluble	-5.43	1.38e-03	3.69e-06	Moderately soluble	High	No	No	Yes	No	Yes	No	Yes	-6.37	0	0	0	0	0	0.55	0	0	1	3.7
CASTICIN	5315263	COC1=C(C=C(C=C1)C2=C(C(=O)C3=C(C(=C(C=C3O2)OC)OC)O)OC)O	C19H18O8	374.34	27	16	0.21	5	8	2	97.93	107.59	3.44	3.12	2.91	-0.12	3.19	2.51	-4.24	2.18e-02	5.82e-05	Moderately soluble	-5.05	3.35e-03	8.95e-06	Moderately soluble	-5.43	1.38e-03	3.69e-06	Moderately soluble	High	No	No	Yes	No	Yes	No	Yes	-6.37	0	0	0	0	0	0.55	0	0	1	3.71
Andrographolide	5318517	CC12CCC(C(C1CCC(=C)C2CC=C3C(COC3=O)O)(C)CO)O	C20H30O5	350.45	25	0	0.75	3	5	3	95.21	86.99	2.45	2.16	1.96	1.98	2.94	2.3	-3.18	2.34e-01	6.67e-04	Soluble	-3.62	8.42e-02	2.40e-04	Soluble	-2.69	7.22e-01	2.06e-03	Soluble	High	No	Yes	No	No	No	No	No	-6.9	0	0	0	0	0	0.55	0	2	1	5.06
ARTEMETIN	5320351	COC1=C(C=C(C=C1)C2=C(C(=O)C3=C(C(=C(C=C3O2)OC)OC)O)OC)OC	C20H20O8	388.37	28	16	0.25	6	8	1	102.4	96.59	3.59	3.44	3.21	0.11	3.74	2.82	-4.44	1.40e-02	3.61e-05	Moderately soluble	-5.15	2.75e-03	7.09e-06	Moderately soluble	-6.12	2.92e-04	7.52e-07	Poorly soluble	High	No	No	No	No	Yes	No	Yes	-6.23	0	0	0	0	0	0.55	0	0	1	3.81
Succinyl dihydroartemisinin	5464098	CC1CCC2C(C(OC3C24C1CCC(O3)(OO4)C)OC(=O)CCC(=O)O)C	C19H28O8	384.42	27	0	0.89	5	8	1	92.46	100.52	2.62	1.88	2.6	1.88	1.37	2.07	-3.08	3.21e-01	8.36e-04	Soluble	-3.61	9.37e-02	2.44e-04	Soluble	-1.73	7.22e+00	1.88e-02	Soluble	High	No	No	No	No	No	No	No	-7.31	0	0	0	0	0	0.56	0	1	1	6.67
Pafuramidine	5480200	CON=C(C1=CC=C(C=C1)C2=CC=C(O2)C3=CC=C(C=C3)C(=NOC)N)N	C20H20N4O3	364.4	27	17	0.1	6	5	2	104.08	108.36	3.28	3.23	3.15	2.73	3.29	3.14	-4.2	2.28e-02	6.25e-05	Moderately soluble	-5.18	2.42e-03	6.63e-06	Moderately soluble	-6.32	1.74e-04	4.79e-07	Poorly soluble	High	No	No	No	Yes	Yes	No	No	-6.23	0	0	0	0	0	0.55	0	3	1	3.63
N'-methoxy-4-[5-[4-[(E)-N'-methoxycarbamimidoyl]phenyl]-2-furyl]benzamidine	6529858	CON=C(C1=CC=C(C=C1)C2=CC=C(O2)C3=CC=C(C=C3)C(=NOC)N)N	C20H20N4O3	364.4	27	17	0.1	6	5	2	104.08	108.36	3.28	3.23	3.15	2.73	3.29	3.14	-4.2	2.28e-02	6.25e-05	Moderately soluble	-5.18	2.42e-03	6.63e-06	Moderately soluble	-6.32	1.74e-04	4.79e-07	Poorly soluble	High	No	No	No	Yes	Yes	No	No	-6.23	0	0	0	0	0	0.55	0	3	1	3.63
Artesunate	6917864	CC1CCC2C(C(OC3C24C1CCC(O3)(OO4)C)OC(=O)CCC(=O)O)C	C19H28O8	384.42	27	0	0.89	5	8	1	92.46	100.52	2.62	1.88	2.6	1.88	1.37	2.07	-3.08	3.21e-01	8.36e-04	Soluble	-3.61	9.37e-02	2.44e-04	Soluble	-1.73	7.22e+00	1.88e-02	Soluble	High	No	No	No	No	No	No	No	-7.31	0	0	0	0	0	0.56	0	1	1	6.67
4-oxo-4-{[(5aS,6R,8aS,9R,10S,12R,12aR)-3,6,9-trimethyldecahydro-3,12-epoxy[1,2]dioxepino[4,3-i]isochromen-10-yl]oxy}butanoic acid	16394563	CC1CCC2C(C(OC3C24C1CCC(O3)(OO4)C)OC(=O)CCC(=O)O)C	C19H28O8	384.42	27	0	0.89	5	8	1	92.46	100.52	2.62	1.88	2.6	1.88	1.37	2.07	-3.08	3.21e-01	8.36e-04	Soluble	-3.61	9.37e-02	2.44e-04	Soluble	-1.73	7.22e+00	1.88e-02	Soluble	High	No	No	No	No	No	No	No	-7.31	0	0	0	0	0	0.56	0	1	1	6.67
Sodium artesunate	44410736	CC1CCC2C(C(OC3C24C1CCC(O3)(OO4)C)OC(=O)CCC(=O)[O-])C.[Na+]	C19H27NaO8	406.4	28	0	0.89	5	8	0	90.52	103.35	-9.98	1.88	1.27	1.88	1.37	-0.72	-3.21	2.48e-01	6.11e-04	Soluble	-3.67	8.64e-02	2.13e-04	Soluble	-1.73	7.64e+00	1.88e-02	Soluble	High	No	Yes	No	No	No	No	No	-7.44	0	0	0	0	0	0.55	0	1	1	6.68
4-oxo-4-[[(1S,4S,8S,9R)-1,5,9-trimethyl-11,14,15,16-tetraoxatetracyclo[10.3.1.04,13.08,13]hexadecan-10-yl]oxy]butanoic acid	49769200	CC1CCC2C(C(OC3C24C1CCC(O3)(OO4)C)OC(=O)CCC(=O)O)C	C19H28O8	384.42	27	0	0.89	5	8	1	92.46	100.52	2.62	1.88	2.6	1.88	1.37	2.07	-3.08	3.21e-01	8.36e-04	Soluble	-3.61	9.37e-02	2.44e-04	Soluble	-1.73	7.22e+00	1.88e-02	Soluble	High	No	No	No	No	No	No	No	-7.31	0	0	0	0	0	0.56	0	1	1	6.67
4-oxo-4-[[(4S,5R,8S,9R,12R,13R)-1,5,9-trimethyl-11,14,15,16-tetraoxatetracyclo[10.3.1.04,13.08,13]hexadecan-10-yl]oxy]butanoic acid	53486426	CC1CCC2C(C(OC3C24C1CCC(O3)(OO4)C)OC(=O)CCC(=O)O)C	C19H28O8	384.42	27	0	0.89	5	8	1	92.46	100.52	2.62	1.88	2.6	1.88	1.37	2.07	-3.08	3.21e-01	8.36e-04	Soluble	-3.61	9.37e-02	2.44e-04	Soluble	-1.73	7.22e+00	1.88e-02	Soluble	High	No	No	No	No	No	No	No	-7.31	0	0	0	0	0	0.56	0	1	1	6.67
Dihydroartemisinin alpha-hemisuccinate sodium salt	71300409	CC1CCC2C(C(OC3C24C1CCC(O3)(OO4)C)OC(=O)CCC(=O)[O-])C.[Na+]	C19H27NaO8	406.4	28	0	0.89	5	8	0	90.52	103.35	-9.98	1.88	1.27	1.88	1.37	-0.72	-3.21	2.48e-01	6.11e-04	Soluble	-3.67	8.64e-02	2.13e-04	Soluble	-1.73	7.64e+00	1.88e-02	Soluble	High	No	Yes	No	No	No	No	No	-7.44	0	0	0	0	0	0.55	0	1	1	6.68
4-oxo-4-[[(1R,5R,9R,10S,13R)-1,5,9-trimethyl-11,14,15,16-tetraoxatetracyclo[10.3.1.04,13.08,13]hexadecan-10-yl]oxy]butanoic acid	91746179	CC1CCC2C(C(OC3C24C1CCC(O3)(OO4)C)OC(=O)CCC(=O)O)C	C19H28O8	384.42	27	0	0.89	5	8	1	92.46	100.52	2.62	1.88	2.6	1.88	1.37	2.07	-3.08	3.21e-01	8.36e-04	Soluble	-3.61	9.37e-02	2.44e-04	Soluble	-1.73	7.22e+00	1.88e-02	Soluble	High	No	No	No	No	No	No	No	-7.31	0	0	0	0	0	0.56	0	1	1	6.67
4-oxo-4-[[(1R,4S,5S,8S,9S,10R,12S,13R)-1,5,9-trimethyl-11,14,15,16-tetraoxatetracyclo[10.3.1.04,13.08,13]hexadecan-10-yl]oxy]butanoic acid	129009911	CC1CCC2C(C(OC3C24C1CCC(O3)(OO4)C)OC(=O)CCC(=O)O)C	C19H28O8	384.42	27	0	0.89	5	8	1	92.46	100.52	2.62	1.88	2.6	1.88	1.37	2.07	-3.08	3.21e-01	8.36e-04	Soluble	-3.61	9.37e-02	2.44e-04	Soluble	-1.73	7.22e+00	1.88e-02	Soluble	High	No	No	No	No	No	No	No	-7.31	0	0	0	0	0	0.56	0	1	1	6.67
4-oxo-4-[[(13R)-1,5,9-trimethyl-11,14,15,16-tetraoxatetracyclo[10.3.1.04,13.08,13]hexadecan-10-yl]oxy]butanoic acid	146160078	CC1CCC2C(C(OC3C24C1CCC(O3)(OO4)C)OC(=O)CCC(=O)O)C	C19H28O8	384.42	27	0	0.89	5	8	1	92.46	100.52	2.62	1.88	2.6	1.88	1.37	2.07	-3.08	3.21e-01	8.36e-04	Soluble	-3.61	9.37e-02	2.44e-04	Soluble	-1.73	7.22e+00	1.88e-02	Soluble	High	No	No	No	No	No	No	No	-7.31	0	0	0	0	0	0.56	0	1	1	6.67
[truncated: 10 more columns]
